# Supplementary material for: FAM98 Family Proteins Play Distinct Roles in Osteoclastogenesis and Bone Resorption
Source: Biology (Basel). 2025 Jan 9;14(1):45. doi: 10.3390/biology14010045 (PMC11762708; doi:10.3390/biology14010045)
Supplement: Supplementary file 1 [file biology-14-00045-s001.zip]

Archive with 1 entries (1 files):
- biology-3303032-supplementary.tif
